# Supplementary material for: In utero exposure to polychlorinated biphenyls is associated with decreased fecundability in daughters of Michigan female fisheaters: a cohort study
Source: Environ Health. 2016 Aug 31;15(1):92. doi: 10.1186/s12940-016-0175-3 (PMC5006410; doi:10.1186/s12940-016-0175-3)
Supplement: Additional file 4: — Dataset supporting conclusions of fecundability manuscript. (CSV 34 kb) [file 12940_2016_175_MOESM4_ESM.csv]

f_id	pcb_birth	dde_birth	D1	smoke	Psmoke	planbaby	PID	gr_Bdde_k	gr_BPCB_k	age_st_gr	g_alcohol	g_caffein	g_edu	g_sexfreq	gr_pid	birth_coh	g_age_inter	g_martial	g_FP1a	pred_dde	pred_pcb	overall_w
1	0.024505311	10.85574674	1	0	0	1	2	>7.4	<2.5	25-<30	0-0.5	<100	college or above	1	Yes	1955_65	30-40 yrs	Married	0	64.97253408	-2.704542752	0.007687192
1	0.024505311	10.85574674	1	0	0	0	2	>7.4	<2.5	30 plu	0	<100	college or above	0	Yes	1955_65	30-40 yrs	Married	0	64.97253408	-2.704542752	0.007687192
2	5.332973537	6.162981839	1	0	0	1	0	2.5-7.4	2.5-7.4	25-<30	0-0.5	<100	college or above	0	No	1950_54	>40 yrs	Married	0	66.3809419	7.583738266	0.007607334
2	5.332973537	6.162981839	1	0	0	1	0	2.5-7.4	2.5-7.4	30 plu	0-0.5	<100	college or above	0	No	1950_54	>40 yrs	Married	0	66.3809419	7.583738266	0.007607334
2	5.332973537	6.162981839	1	0	0	1	0	2.5-7.4	2.5-7.4	30 plu	0-0.5	<100	college or above	0	No	1950_54	>40 yrs	Married	0	66.3809419	7.583738266	0.007607334
2	5.332973537	6.162981839	1	0	0	1	0	2.5-7.4	2.5-7.4	30 plu	0-0.5	<100	college or above	0	No	1950_54	>40 yrs	Married	0	66.3809419	7.583738266	0.007607334
3	4.4018447	11.72074441	1	0	0	1	1	>7.4	2.5-7.4	25-<30	0-0.5	100-300	college or above	0	Yes	1965_80	30-40 yrs	Married	1
3	4.4018447	11.72074441	1	0	0	1	1	>7.4	2.5-7.4	30 plu	0-0.5	100-300	college or above		Yes	1965_80	30-40 yrs	Married	1
4	4.04501122	11.36391093	1	0	0	1	1	>7.4	2.5-7.4	25-<30	0	<100	college or above	0	Yes	1965_80	30-40 yrs	Married	0	52.49295772	5.742077398	0.014371903
4	4.04501122	11.36391093	1	0	0	1	1	>7.4	2.5-7.4	25-<30	0	100-300	college or above	0	Yes	1965_80	30-40 yrs	Married	0	52.49295772	5.742077398	0.014371903
4	4.04501122	11.36391093	1	0	0	0	1	>7.4	2.5-7.4	25-<30	0	100-300	college or above	0	Yes	1965_80	30-40 yrs	Married	0	52.49295772	5.742077398	0.014371903
5	1.85884021		1	0	0	0	1		<2.5	25-<30	0-0.5	<100	college or above	0	Yes	1955_65	30-40 yrs	Married	0	27.39058605	6.197374711	0.002437147
5	1.85884021		1	0	0	1	1		<2.5	30 plu	0	<100	college or above	0	Yes	1955_65	30-40 yrs	Married	0	27.39058605	6.197374711	0.002437147
6	7.086194847	11.60456418	1	0	1	1	1	>7.4	2.5-7.4	20-<25	0-0.5	100-300	college or above	0	Yes	1950_54	>40 yrs	Others	0
6	7.086194847	11.60456418	1	0	1	1	2	>7.4	2.5-7.4	25-<30	0-0.5	100-300	college or above	0	Yes	1950_54	>40 yrs	Others	0
6	7.086194847	11.60456418	1	0	1	0	2	>7.4	2.5-7.4	25-<30	0-0.5	100-300	college or above	0	Yes	1950_54	>40 yrs	Others	0
7	4.039742108	10.87377572	1	0	1	1	0	>7.4	2.5-7.4	25-<30	0-0.5	>300	college or above	0	No	1950_54	>40 yrs	Married	0	102.8064701	47.3112825	0.011044156
7	4.039742108	10.87377572	1	0	1	1	1	>7.4	2.5-7.4	30 plu	0-0.5	>300	college or above	0	Yes	1950_54	>40 yrs	Married	0	102.8064701	47.3112825	0.011044156
8	1.644125429	1.305247729	1	0	0	1	0	<2.5	<2.5	25-<30	0	100-300	college or above	1	No	1965_80	30-40 yrs	Married	1
8	1.644125429	1.305247729	1	0	0	1	0	<2.5	<2.5	25-<30	0	100-300	college or above	1	No	1965_80	30-40 yrs	Married	1
8	1.644125429	1.305247729	1	0	0	1	0	<2.5	<2.5	25-<30	0	100-300	college or above	1	No	1965_80	30-40 yrs	Married	1
9	2.183652334	15.56577702	1	0	0	1	1	>7.4	<2.5	25-<30	0	<100	college or above	0	Yes	1965_80	30-40 yrs	Married	0
9	2.183652334	15.56577702	1	0	0	1	1	>7.4	<2.5	25-<30	0-0.5	<100	college or above	0	Yes	1965_80	30-40 yrs	Married	0
10	8.038349933	6.287481816	1	0	0	1	1	2.5-7.4	>7.4	25-<30	>0.5	<100	Associate Degree	1	Yes	1965_80	30-40 yrs	Married	0	22.6257322	23.23126199	0.038366641
11	8.791004836	7.040136719	1	0	0	0	1	2.5-7.4	>7.4	20-<25	>0.5	<100	Associate Degree	0	Yes	1965_80	25-30 yrs	Single	0
12	12.25428344	18.58000051	1	0	0	1	0	>7.4	>7.4	20-<25	>0.5	>300	college or above	0	No	1950_54	>40 yrs	Married	0	92.07621833	50.10009141	0.009091993
13	4.769071791	2.453407508	1	0	0	1	1	<2.5	2.5-7.4	25-<30	0	<100	college or above	0	Yes	1955_65	30-40 yrs	Married	0
13	4.769071791	2.453407508	1	0	0	1	1	<2.5	2.5-7.4	25-<30	0	<100	college or above	0	Yes	1955_65	30-40 yrs	Married	0
13	4.769071791	2.453407508	1	0	0	1	1	<2.5	2.5-7.4	30 plu	0	<100	college or above	0	Yes	1955_65	30-40 yrs	Married	0
14	5.255706862	1.979889096	1	0	0	0	0	<2.5	2.5-7.4	14-<20	0-0.5	<100	college or above	0	No	1955_65	>40 yrs	Married	0	12.74046394	5.55317268	0.011249943
14	5.255706862	1.979889096	1	0	1	1	1	<2.5	2.5-7.4	25-<30	0-0.5	100-300	college or above	0	Yes	1955_65	>40 yrs	Married	0	12.74046394	5.55317268	0.011249943
15	5.512852773	2.237035007	1	0	0	1	0	<2.5	2.5-7.4	30 plu	>0.5	<100	college or above	1	No	1955_65	>40 yrs	Married	1	12.57976478	6.318328097	0.012616066
15	5.512852773	2.237035007	1	0	0	1	1	<2.5	2.5-7.4	30 plu	0-0.5	100-300	college or above	1	Yes	1955_65	>40 yrs	Married	1	12.57976478	6.318328097	0.012616066
15	5.512852773	2.237035007	1	0	0	1	1	<2.5	2.5-7.4	30 plu	0	<100	college or above	1	Yes	1955_65	>40 yrs	Married	1	12.57976478	6.318328097	0.012616066
16	6.776669027	3.500851261	1	0	0	1	2	2.5-7.4	2.5-7.4	30 plu	0-0.5	100-300	college or above	0	Yes	1965_80	30-40 yrs	Married	1	11.78996334	10.07890063	0.024766868
16	6.776669027	3.500851261	1	0	0	1	2	2.5-7.4	2.5-7.4	30 plu	0	>300	college or above	0	Yes	1965_80	30-40 yrs	Married	1	11.78996334	10.07890063	0.024766868
17	7.129965149	3.854147383	0	1	1	1	0	2.5-7.4	2.5-7.4	30 plu	0-0.5	>300	college or above	0	No	1965_80	30-40 yrs	Married	0	11.56917666	11.13015764	0.031240529
18	15.87337374	10.62076939	1	1	1	0	0	>7.4	>7.4	14-<20	>0.5	<100	Associate Degree	0	No	1955_65	>40 yrs	Married	1	59.43662893	45.0490564	0.003942668
18	15.87337374	10.62076939	1	0	0	1	1	>7.4	>7.4	20-<25	0	100-300	Associate Degree	0	Yes	1955_65	>40 yrs	Married	1	59.43662893	45.0490564	0.003942668
18	15.87337374	10.62076939	1	0	0	1	1	>7.4	>7.4	25-<30	0	100-300	Associate Degree	0	Yes	1955_65	>40 yrs	Married	1	59.43662893	45.0490564	0.003942668
18	15.87337374	10.62076939	1	0	0	0	1	>7.4	>7.4	30 plu	0-0.5	100-300	Associate Degree	0	Yes	1955_65	>40 yrs	Married	1	59.43662893	45.0490564	0.003942668
19	16.06522695	10.8126226	1	0	0	1	0	>7.4	>7.4	30 plu	>0.5	>300	Associate Degree	0	No	1955_65	>40 yrs	Married	0
20	16.52540633	11.27280198	1	1	1	1	1	>7.4	>7.4	20-<25	0-0.5	<100	Associate Degree	0	Yes	1955_65	>40 yrs	Married	0	53.97584174	43.20158664	0.005523412
20	16.52540633	11.27280198	1	1	1	1	1	>7.4	>7.4	20-<25	0-0.5	<100	Associate Degree	0	Yes	1955_65	>40 yrs	Married	0	53.97584174	43.20158664	0.005523412
20	16.52540633	11.27280198	1	1	1	1	1	>7.4	>7.4	25-<30	0-0.5	<100	Associate Degree	0	Yes	1955_65	>40 yrs	Married	0	53.97584174	43.20158664	0.005523412
21	5.807318544	0.724153045	1	1	1	0	0	<2.5	2.5-7.4	14-<20	0	<100	High school and less	0	No	1950_54	>40 yrs	Married	0
22	7.206639513	2.123474014	1	1	1	1	0	<2.5	2.5-7.4	25-<30	0	100-300	High school and less	0	No	1955_65	>40 yrs	Married	0	11.79761319	14.72281176	0.011773463
22	7.206639513	2.123474014	1	0	1	1	0	<2.5	2.5-7.4	25-<30	0	100-300	High school and less	0	No	1955_65	>40 yrs	Married	0	11.79761319	14.72281176	0.011773463
22	7.206639513	2.123474014	1	0	1	1	0	<2.5	2.5-7.4	25-<30	0	100-300	High school and less	0	No	1955_65	>40 yrs	Married	0	11.79761319	14.72281176	0.011773463
23	5.716132045	6.732765145	1	1	1	0	0	2.5-7.4	2.5-7.4	20-<25	>0.5	>300	college or above	0	No	1965_80	30-40 yrs	Married	0	25.76869927	14.31110585	0.012928993
23	5.716132045	6.732765145	1	0	1	1	0	2.5-7.4	2.5-7.4	25-<30	0	>300	college or above	0	No	1965_80	30-40 yrs	Married	0	25.76869927	14.31110585	0.012928993
24	3.293144284	8.658707867	1	0	0	1	2	>7.4	2.5-7.4	25-<30	0	100-300	Associate Degree	0	Yes	1965_80	25-30 yrs	Married	0	23.17393747	6.828457662	0.044252918
24	3.293144284	8.658707867	1	0	0	1	2	>7.4	2.5-7.4	25-<30	0	100-300	Associate Degree		Yes	1965_80	25-30 yrs	Married	0	23.17393747	6.828457662	0.044252918
25	4.325940249	3.478746	1	0	0	1	1	2.5-7.4	2.5-7.4	30 plu	0-0.5	>300	Associate Degree	0	Yes	1955_65	>40 yrs	Married	1	9.204027468	-5.941461531	0.014073026
25	4.325940249	3.478746	1	0	0	1	1	2.5-7.4	2.5-7.4	30 plu	0-0.5	>300	Associate Degree		Yes	1955_65	>40 yrs	Married	1	9.204027468	-5.941461531	0.014073026
26	5.830217523	8.484759506	1	0	0	1	1	>7.4	2.5-7.4	20-<25	0	100-300	Associate Degree	0	Yes	1955_65	30-40 yrs	Married	0	32.73529392	20.62281442	0.021939642
26	5.830217523	8.484759506	1	0	0	1	1	>7.4	2.5-7.4	25-<30	0	100-300	Associate Degree	0	Yes	1955_65	30-40 yrs	Married	0	32.73529392	20.62281442	0.021939642
26	5.830217523	8.484759506	1	0	0	1	1	>7.4	2.5-7.4	25-<30	0	100-300	Associate Degree	0	Yes	1955_65	30-40 yrs	Married	0	32.73529392	20.62281442	0.021939642
26	5.830217523	8.484759506	1	0	0	1	1	>7.4	2.5-7.4	30 plu	0	100-300	Associate Degree	0	Yes	1955_65	30-40 yrs	Married	0	32.73529392	20.62281442	0.021939642
27	7.182134202	9.836676185	0	0	0	1	1	>7.4	2.5-7.4	25-<30	>0.5	100-300	college or above	0	Yes	1965_80	25-30 yrs	Married	0	26.30935893	16.81085169	0.038173227
28	10.21973645	1.352436633	1	0	0	1	0	<2.5	>7.4	25-<30	0	<100	college or above	0	No	1955_65	30-40 yrs	Married	0	12.83242535	35.89889428	0.015734873
28	10.21973645	1.352436633	1	0	0	1	0	<2.5	>7.4	25-<30	0	<100	college or above	0	No	1955_65	30-40 yrs	Married	0	12.83242535	35.89889428	0.015734873
29	11.23279187	7.392177933	1	0	0	1	1	2.5-7.4	>7.4	25-<30	0	<100	college or above	1	Yes	1955_65	30-40 yrs	Married	0	14.9197252	32.09820557	0.015799834
29	11.23279187	7.392177933	1	0	0	1	1	2.5-7.4	>7.4	30 plu	0	<100	college or above	1	Yes	1955_65	30-40 yrs	Married	0	14.9197252	32.09820557	0.015799834
30	11.46757726	7.626963331	1	0	0	1	1	>7.4	>7.4	25-<30	0-0.5	100-300	college or above	1	Yes	1955_65	30-40 yrs	Married	0	15.19420022	31.42794261	0.017573575
30	11.46757726	7.626963331	1	0	0	1	1	>7.4	>7.4	30 plu	0-0.5	<100	college or above	1	Yes	1955_65	30-40 yrs	Married	0	15.19420022	31.42794261	0.017573575
31	2.884679759	0	1	0	0	1	1	<2.5	2.5-7.4	25-<30	0	<100	college or above	0	Yes	1965_80	30-40 yrs	Married	0	-12.85715598	3.222037935	0.024632469
31	2.884679759	0	1	0	1	1	1	<2.5	2.5-7.4	25-<30	0-0.5	<100	college or above	0	Yes	1965_80	30-40 yrs	Married	0	-12.85715598	3.222037935	0.024632469
31	2.884679759	0	1	0	1	1	1	<2.5	2.5-7.4	30 plu	0-0.5	100-300	college or above		Yes	1965_80	30-40 yrs	Married	0	-12.85715598	3.222037935	0.024632469
32	3.261678025	0	1	0	0	1	1	<2.5	2.5-7.4	25-<30	0	<100	college or above	0	Yes	1965_80	30-40 yrs	Married	0	-10.58843759	4.298247634	0.030319764
32	3.261678025	0	1	0	1	0	1	<2.5	2.5-7.4	30 plu	0-0.5	<100	college or above	1	Yes	1965_80	30-40 yrs	Married	0	-10.58843759	4.298247634	0.030319764
33	2.86855676	5.861976443	1	1	1	1	0	2.5-7.4	2.5-7.4	14-<20	0	<100	Associate Degree	0	No	1965_80	30-40 yrs	Married	1	18.20469248	7.215660836	0.030067901
34	9.023526222	11.45214974	1	0	0	1	1	>7.4	>7.4	30 plu	0	>300	college or above	0	Yes	1950_54	>40 yrs	Married	0	54.89844299	22.44236366	0.008289926
35	3.596015796	5.855200463	1	0	0	1	1	2.5-7.4	2.5-7.4	30 plu	0	100-300	college or above	0	Yes	1955_65	>40 yrs	Married	0	28.81576498	5.448324451	0.008483991
35	3.596015796	5.855200463	1	0	0	1	1	2.5-7.4	2.5-7.4	30 plu	0	100-300	college or above	0	Yes	1955_65	>40 yrs	Married	0	28.81576498	5.448324451	0.008483991
36	3.803074156	6.062258823	1	0	0	1	0	2.5-7.4	2.5-7.4	25-<30	0	<100	college or above	0	No	1955_65	>40 yrs	Married	0	28.20983912	5.913944218	0.009313758
36	3.803074156	6.062258823	1	0	0	1	0	2.5-7.4	2.5-7.4	30 plu	0	<100	college or above	0	No	1955_65	>40 yrs	Married	0	28.20983912	5.913944218	0.009313758
37	1.322016885	3.355283085	1	0	0	1	0	2.5-7.4	<2.5	20-<25	0	<100	college or above	0	No	1965_80	25-30 yrs	Married	0	8.225583974	3.076453207	0.061969237
38	0.031122211	1.838469944	1	1	1	1	1	<2.5	<2.5	20-<25	0-0.5	>300	Associate Degree	0	Yes	1955_65	>40 yrs	Others	1
38	0.031122211	1.838469944	1	1	1	1	2	<2.5	<2.5	25-<30	0	>300	Associate Degree	0	Yes	1955_65	>40 yrs	Others	1
39	10.51752465	12.66375008	1	0	0	1	0	>7.4	>7.4	25-<30	>0.5	100-300	college or above	0	No	1955_65	30-40 yrs	Others	0	63.27255188	34.46832028	0.01988905
39	10.51752465	12.66375008	1	0	0	1	0	>7.4	>7.4	30 plu	>0.5	100-300	college or above	0	No	1955_65	30-40 yrs	Others	0	63.27255188	34.46832028	0.01988905
40	15.42405853	15.81941584	1	1	1	1	2	>7.4	>7.4	20-<25	>0.5	>300	college or above	0	Yes	1950_54	>40 yrs	Others	0	54.44182994	36.70904835	0.011318476
40	15.42405853	15.81941584	1	1	1	1	2	>7.4	>7.4	20-<25	>0.5	>300	college or above	0	Yes	1950_54	>40 yrs	Others	0	54.44182994	36.70904835	0.011318476
40	15.42405853	15.81941584	1	1	1	0	3	>7.4	>7.4	20-<25	0-0.5	>300	college or above	0	Yes	1950_54	>40 yrs	Others	0	54.44182994	36.70904835	0.011318476
40	15.42405853	15.81941584	1	1	1	0	3	>7.4	>7.4	25-<30	0-0.5	>300	college or above	0	Yes	1950_54	>40 yrs	Others	0	54.44182994	36.70904835	0.011318476
41	15.76349113	16.15884845	1	1	1	1	0	>7.4	>7.4	20-<25	>0.5	>300	Associate Degree	0	No	1955_65	>40 yrs	Others	0	53.03705642	36.48633424	0.012671569
41	15.76349113	16.15884845	1	1	1	1	1	>7.4	>7.4	25-<30	0	>300	Associate Degree	0	Yes	1955_65	>40 yrs	Others	0	53.03705642	36.48633424	0.012671569
42	1.496431354	6.692556086	1	0	0	1	1	2.5-7.4	<2.5	30 plu	0-0.5	<100	college or above	0	Yes	1955_65	>40 yrs	Married	1	14.81356012	9.464391067	0.010515828
42	1.496431354	6.692556086	1	0	0	1	1	2.5-7.4	<2.5	30 plu	0	<100	college or above	0	Yes	1955_65	>40 yrs	Married	1	14.81356012	9.464391067	0.010515828
43	1.72987512	6.925999853	1	0	0	1	0	2.5-7.4	<2.5	20-<25	0	100-300	Associate Degree	1	No	1955_65	>40 yrs	Married	1
43	1.72987512	6.925999853	1	0	0	1	0	2.5-7.4	<2.5	20-<25	0	100-300	Associate Degree	1	No	1955_65	>40 yrs	Married	1
43	1.72987512	6.925999853	1	0	0	1	1	2.5-7.4	<2.5	25-<30	0	100-300	Associate Degree	1	Yes	1955_65	>40 yrs	Married	1
43	1.72987512	6.925999853	1			1	2	2.5-7.4	<2.5	25-<30	0	<100	Associate Degree		Yes	1955_65	>40 yrs	Married	1
44	2.161880252	7.358004984	1	0	0	1	1	2.5-7.4	<2.5	25-<30	>0.5	<100	Associate Degree	1	Yes	1955_65	>40 yrs	Married	1	15.84621168	10.32477111	0.010734668
44	2.161880252	7.358004984	1	0	0	1	1	2.5-7.4	<2.5	25-<30	>0.5	<100	Associate Degree	1	Yes	1955_65	>40 yrs	Married	1	15.84621168	10.32477111	0.010734668
44	2.161880252	7.358004984	1	1	1	1	1	2.5-7.4	<2.5	25-<30	>0.5	<100	Associate Degree	1	Yes	1955_65	>40 yrs	Married	1	15.84621168	10.32477111	0.010734668
44	2.161880252	7.358004984	1	1	1	0	1	2.5-7.4	<2.5	30 plu	>0.5	<100	Associate Degree	0	Yes	1955_65	>40 yrs	Married	1	15.84621168	10.32477111	0.010734668
45	2.978425388	3.656180788	1	0	0	1	0	2.5-7.4	2.5-7.4	25-<30	0	<100	college or above	1	No	1955_65	>40 yrs	Married	0	26.9068845	18.46002548	0.012650271
45	2.978425388	3.656180788	1	0	0	1	0	2.5-7.4	2.5-7.4	25-<30	0	<100	college or above	1	No	1955_65	>40 yrs	Married	0	26.9068845	18.46002548	0.012650271
45	2.978425388	3.656180788	1	0	0	1	0	2.5-7.4	2.5-7.4	25-<30	0	<100	college or above	1	No	1955_65	>40 yrs	Married	0	26.9068845	18.46002548	0.012650271
46	3.419576131	2.515902265	1	0	0	1	2	2.5-7.4	2.5-7.4	30 plu	0-0.5	>300	Associate Degree	1	Yes	1950_54	>40 yrs	Married	1	16.53771155	10.47602082	0.006597128
46	3.419576131	2.515902265	1	0	0	1	2	2.5-7.4	2.5-7.4	30 plu	0	<100	Associate Degree	0	Yes	1950_54	>40 yrs	Married	1	16.53771155	10.47602082	0.006597128
46	3.419576131	2.515902265	1	1	1	0	2	2.5-7.4	2.5-7.4	30 plu	0-0.5	>300	Associate Degree	1	Yes	1950_54	>40 yrs	Married	1	16.53771155	10.47602082	0.006597128
47	2.207462823	3.675932857	1	1	1		1	2.5-7.4	<2.5	14-<20	0	100-300	High school and less	0	Yes	1965_80	20-25 yrs	Others	0	7.98938914	4.937901691	0.110401126
48	13.27422499	3.898608627	1	0	0	1	1	2.5-7.4	>7.4	20-<25	0	<100	High school and less	0	Yes	1950_54	>40 yrs	Married	0	31.22594643	43.10099215	0.00248813
48	13.27422499	3.898608627	1	0	0	1	1	2.5-7.4	>7.4	20-<25	0	<100	High school and less	0	Yes	1950_54	>40 yrs	Married	0	31.22594643	43.10099215	0.00248813
49	13.79477776	4.419161394	1	1	1	0	0	2.5-7.4	>7.4	14-<20	0	<100	High school and less	0	No	1950_54	>40 yrs	Married	0	29.99602768	42.70188712	0.002863402
49	13.79477776	4.419161394	1	0	1	1	0	2.5-7.4	>7.4	20-<25	0	<100	High school and less	0	No	1950_54	>40 yrs	Married	0	29.99602768	42.70188712	0.002863402
49	13.79477776	4.419161394	1	0	1	1	0	2.5-7.4	>7.4	20-<25	0	100-300	High school and less	0	No	1950_54	>40 yrs	Married	0	29.99602768	42.70188712	0.002863402
50	9.964070279	25.71453601	1	0	0	1	0	>7.4	>7.4	25-<30	0	<100	college or above	0	No	1955_65	>40 yrs	Married	0
51	0	0.917317468	1	0	0	0	0	<2.5	<2.5	25-<30	>0.5	100-300	college or above	0	No	1950_54	>40 yrs	Married	0	26.874409	4.391037824	0.008824684
51	0	0.917317468	1	0	0	0	0	<2.5	<2.5	25-<30	>0.5	100-300	college or above	0	No	1950_54	>40 yrs	Married	0	26.874409	4.391037824	0.008824684
52	0	1.505398988	1	0	1	1	1	<2.5	<2.5	25-<30	0	100-300	college or above	1	Yes	1955_65	>40 yrs	Married	0	24.53889602	3.591803281	0.009970132
52	0	1.505398988	1	0	1	1	1	<2.5	<2.5	25-<30	0	100-300	college or above	1	Yes	1955_65	>40 yrs	Married	0	24.53889602	3.591803281	0.009970132
52	0	1.505398988	1	0	1	1	1	<2.5	<2.5	30 plu	0	100-300	college or above	1	Yes	1955_65	>40 yrs	Married	0	24.53889602	3.591803281	0.009970132
53	0	1.680705418	1	1	0	0	0	<2.5	<2.5	20-<25	>0.5	<100	college or above	0	No	1955_65	>40 yrs	Married	1
53	0	1.680705418	1	0	0	1	0	<2.5	<2.5	25-<30	0-0.5	<100	college or above	0	No	1955_65	>40 yrs	Married	1
53	0	1.680705418	1	0	0	0	0	<2.5	<2.5	30 plu	0	<100	college or above	0	No	1955_65	>40 yrs	Married	1
53	0	1.680705418	1	0	0	1	0	<2.5	<2.5	30 plu	0	<100	college or above	0	No	1955_65	>40 yrs	Married	1
54	0.67233503	2.253764297	1	1	1	0	0	<2.5	<2.5	14-<20	>0.5	>300	Associate Degree	1	No	1965_80	20-25 yrs	Single	0	4.160987216	1.227456415	0.092403081
55	1.25919206	0	1	0	0	1	1	<2.5	<2.5	25-<30	0	<100	college or above	0	Yes	1955_65	30-40 yrs	Married	0	3.315683998	7.585325337	0.022705238
55	1.25919206	0	1	0	0	0	1	<2.5	<2.5	30 plu	0	<100	college or above	0	Yes	1955_65	30-40 yrs	Married	0	3.315683998	7.585325337	0.022705238
56	1.405877032	0	1	0	0	1	0	<2.5	<2.5	25-<30	0	>300	college or above	0	No	1965_80	30-40 yrs	Married	0
57	0	1.501404513	1	1	1	0	0	<2.5	<2.5	14-<20	>0.5	100-300	Associate Degree	0	No	1955_65	>40 yrs	Married	0	17.66738204	6.17713546	0.012926175
57	0	1.501404513	1	0	1	1	0	<2.5	<2.5	25-<30	0	<100	Associate Degree	1	No	1955_65	>40 yrs	Married	0	17.66738204	6.17713546	0.012926175
58	0.547263711	3.759701749	1	0	0	1	1	2.5-7.4	<2.5	20-<25	>0.5	>300	college or above	0	Yes	1955_65	30-40 yrs	Married	1
58	0.547263711	3.759701749	1	0	0	1	1	2.5-7.4	<2.5	25-<30	>0.5	>300	college or above	0	Yes	1955_65	30-40 yrs	Married	1
58	0.547263711	3.759701749	1	0	0	1	1	2.5-7.4	<2.5	30 plu	0-0.5	>300	college or above	0	Yes	1955_65	30-40 yrs	Married	1
59	7.575110204	12.54529974	1	0	0	1	2	>7.4	>7.4	25-<30	0	<100	Associate Degree	1	Yes	1965_80	30-40 yrs	Married	0
60	0	1.750137694	1	1	1	1	1	<2.5	<2.5	30 plu	0	<100	Associate Degree	0	Yes	1965_80	30-40 yrs	Married	0	10.76059535	3.06362322	0.008596586
60	0	1.750137694	1	1	1	1	1	<2.5	<2.5	30 plu	0	<100	Associate Degree	0	Yes	1965_80	30-40 yrs	Married	0	10.76059535	3.06362322	0.008596586
60	0	1.750137694	1	1	1	1	1	<2.5	<2.5	30 plu	0	<100	Associate Degree	0	Yes	1965_80	30-40 yrs	Married	0	10.76059535	3.06362322	0.008596586
61	4.733248653	10.41497674	1	0	0	1	0	>7.4	2.5-7.4	25-<30	>0.5	100-300	High school and less	0	No	1955_65	30-40 yrs	Married	0
61	4.733248653	10.41497674	1	0	1	1	1	>7.4	2.5-7.4	25-<30	0-0.5	>300	High school and less	0	Yes	1955_65	30-40 yrs	Married	0
62	0.821087524	0.256291358	1	0	1	0	0	<2.5	<2.5	25-<30	0	<100	college or above	0	No	1965_80	25-30 yrs	Married	0
63	0.348177861	1.364810961	1	0	0	1	1	<2.5	<2.5	20-<25	0-0.5	<100	Associate Degree	1	Yes	1965_80	25-30 yrs	Married	0
63	0.348177861	1.364810961	1	0	0	1	1	<2.5	<2.5	20-<25	0-0.5	<100	Associate Degree	1	Yes	1965_80	25-30 yrs	Married	0
63	0.348177861	1.364810961	1	0	0	1	1	<2.5	<2.5	20-<25	0-0.5	<100	Associate Degree	0	Yes	1965_80	25-30 yrs	Married	0
64	0	1.293011512	1	0	1	0	0	<2.5	<2.5	14-<20	0-0.5	100-300	Associate Degree	1	No	1955_65	30-40 yrs	Married	0
64	0	1.293011512	1	0	0	1	0	<2.5	<2.5	25-<30	0	100-300	Associate Degree	1	No	1955_65	30-40 yrs	Married	0
65	2.061588007	9.855775106	1	0	0	1	0	>7.4	<2.5	20-<25	0-0.5	100-300	Associate Degree	0	No	1965_80	25-30 yrs	Married	1
65	2.061588007	9.855775106	1	0	0	1	0	>7.4	<2.5	25-<30	0	<100	Associate Degree		No	1965_80	25-30 yrs	Married	1
66	2.641259255	9.588252104	1	1	1	1	0	>7.4	2.5-7.4	30 plu	0-0.5	>300	Associate Degree	0	No	1955_65	30-40 yrs	Married	0	42.35576403	10.30329314	0.014228046
66	2.641259255	9.588252104	1	1	1	1	0	>7.4	2.5-7.4	30 plu	0	>300	Associate Degree	0	No	1955_65	30-40 yrs	Married	0	42.35576403	10.30329314	0.014228046
67	0	0	1	0	0	1	0	<2.5	<2.5	20-<25	0-0.5	>300	college or above	0	No	1950_54	>40 yrs	Married	0	11.07346671	11.30894108	0.009121366
67	0	0	1	0	0	1	0	<2.5	<2.5	25-<30	0-0.5	>300	college or above	0	No	1950_54	>40 yrs	Married	0	11.07346671	11.30894108	0.009121366
67	0	0	1	0	0	1	0	<2.5	<2.5	30 plu	0-0.5	>300	college or above	0	No	1950_54	>40 yrs	Married	0	11.07346671	11.30894108	0.009121366
68	0	0.067130857	1	0	1	0	0	<2.5	<2.5	14-<20	0	<100	college or above	0	No	1955_65	>40 yrs	Married	0	17.1512508	0.805008721	0.011187445
69	2.508266813	0.418520997	1	0	0	1	1	<2.5	2.5-7.4	25-<30	0-0.5	100-300	college or above	0	Yes	1965_80	25-30 yrs	Married	0	2.452421419	7.480633891	0.02129032
70	0.228372363	2.092199712	1	0	0	1	1	<2.5	<2.5	25-<30	0-0.5	100-300	Associate Degree	0	Yes	1965_80	30-40 yrs	Married	0
70	0.228372363	2.092199712	1	0	0	1	1	<2.5	<2.5	30 plu	0-0.5	100-300	Associate Degree	0	Yes	1965_80	30-40 yrs	Married	0
71	0	4.292893545	1	0	1	0	0	2.5-7.4	<2.5	14-<20	0	<100	High school and less	0	No	1955_65	>40 yrs	Married	0	35.03819967	3.609646771	0.011270148
71	0	4.292893545	1	0	1	1	0	2.5-7.4	<2.5	14-<20	0	<100	High school and less	0	No	1955_65	>40 yrs	Married	0	35.03819967	3.609646771	0.011270148
72	0	4.808526999	1	0	1	0	1	2.5-7.4	<2.5	14-<20	0	100-300	High school and less	0	Yes	1955_65	>40 yrs	Others	0	32.60305393	3.822937494	0.013941776
73	2.254160119	10.27426569	0	0	0	1	1	>7.4	<2.5	30 plu	0	<100	college or above	0	Yes	1955_65	>40 yrs	Married	1	38.42495007	17.82402105	0.014744677
74	0	7.503671405	1	0	0	1	1	>7.4	<2.5	25-<30	>0.5	<100	college or above	0	Yes	1965_80	30-40 yrs	Married	0	27.77962242	0.115566989	0.034056573
74	0	7.503671405	1	0	0	1	1	>7.4	<2.5	30 plu	0-0.5	<100	college or above	0	Yes	1965_80	30-40 yrs	Married	0	27.77962242	0.115566989	0.034056573
74	0	7.503671405	1	0	0	1	1	>7.4	<2.5	30 plu	0-0.5	<100	college or above	0	Yes	1965_80	30-40 yrs	Married	0	27.77962242	0.115566989	0.034056573
75	0	0.726550636	1	0	0	1	1	<2.5	<2.5	30 plu	0-0.5	>300	Associate Degree	0	Yes	1955_65	>40 yrs	Married	0	18.16660363	5.198816517	0.012364911
75	0	0.726550636	1	0	1	1	1	<2.5	<2.5	30 plu	0	<100	Associate Degree	0	Yes	1955_65	>40 yrs	Married	0	18.16660363	5.198816517	0.012364911
75	0	0.726550636	1	0	1	1	1	<2.5	<2.5	30 plu	0	<100	Associate Degree	0	Yes	1955_65	>40 yrs	Married	0	18.16660363	5.198816517	0.012364911
76	0.126169604	1.764078488	1	1	0	0	0	<2.5	<2.5	14-<20	>0.5	>300	Associate Degree	0	No	1955_65	30-40 yrs	Single	0	15.63161325	5.354465937	0.019912187
76	0.126169604	1.764078488	1	1	1	0	2	<2.5	<2.5	20-<25	>0.5	>300	Associate Degree	0	Yes	1955_65	30-40 yrs	Single	0	15.63161325	5.354465937	0.019912187
76	0.126169604	1.764078488	1	1	1	0	2	<2.5	<2.5	20-<25	>0.5	>300	Associate Degree	0	Yes	1955_65	30-40 yrs	Single	0	15.63161325	5.354465937	0.019912187
76	0.126169604	1.764078488	1	1	1	0	2	<2.5	<2.5	20-<25	>0.5	>300	Associate Degree	0	Yes	1955_65	30-40 yrs	Single	0	15.63161325	5.354465937	0.019912187
76	0.126169604	1.764078488	1	1	0	0	2	<2.5	<2.5	25-<30	0	>300	Associate Degree	0	Yes	1955_65	30-40 yrs	Single	0	15.63161325	5.354465937	0.019912187
76	0.126169604	1.764078488	1	1	1	0	2	<2.5	<2.5	25-<30	>0.5	>300	Associate Degree	1	Yes	1955_65	30-40 yrs	Single	0	15.63161325	5.354465937	0.019912187
76	0.126169604	1.764078488	1	1	1	0	2	<2.5	<2.5	30 plu	>0.5	>300	Associate Degree	0	Yes	1955_65	30-40 yrs	Single	0	15.63161325	5.354465937	0.019912187
76	0.126169604	1.764078488	1	1	1	0	2	<2.5	<2.5	30 plu	>0.5	>300	Associate Degree	0	Yes	1955_65	30-40 yrs	Single	0	15.63161325	5.354465937	0.019912187
77	1.879142651	5.154960417	1	0	0	1	1	2.5-7.4	<2.5	20-<25	0-0.5	>300	college or above	0	Yes	1955_65	30-40 yrs	Married	0
77	1.879142651	5.154960417	1	0	0	1	1	2.5-7.4	<2.5	25-<30	0-0.5	>300	college or above	0	Yes	1955_65	30-40 yrs	Married	0
77	1.879142651	5.154960417	1	0	0	1	1	2.5-7.4	<2.5	30 plu	0-0.5	>300	college or above	0	Yes	1955_65	30-40 yrs	Married	0
78	2.857638746	6.133456512	1	0	0	1	1	2.5-7.4	2.5-7.4	20-<25	0	<100	college or above	0	Yes	1965_80	30-40 yrs	Married	0	24.16935548	9.472494589	0.03725037
78	2.857638746	6.133456512	1	0	0	1	2	2.5-7.4	2.5-7.4	25-<30	0	<100	college or above	1	Yes	1965_80	30-40 yrs	Married	0	24.16935548	9.472494589	0.03725037
79	3.447509106	6.723326872	0	0	0	1	0	2.5-7.4	2.5-7.4	25-<30	0-0.5	<100	college or above		No	1965_80	25-30 yrs	Married	0	20.82300574	8.339031259	0.040467526
80	9.461583901	11.72076857	1	0	1	1	1	>7.4	>7.4	30 plu	0	<100	college or above	1	Yes	1955_65	>40 yrs	Married	1
80	9.461583901	11.72076857	1	0	1	1	1	>7.4	>7.4	30 plu	0	100-300	college or above	1	Yes	1955_65	>40 yrs	Married	1
80	9.461583901	11.72076857	1	0	1	1	1	>7.4	>7.4	30 plu	0-0.5	100-300	college or above	1	Yes	1955_65	>40 yrs	Married	1
80	9.461583901	11.72076857	1	0	1	1	1	>7.4	>7.4	30 plu	0-0.5	>300	college or above		Yes	1955_65	>40 yrs	Married	1
81	9.004534994	11.26371966	1	0	0	1	1	>7.4	>7.4	20-<25	0-0.5	>300	college or above	0	Yes	1955_65	>40 yrs	Married	0	90.46109798	56.40979466	0.010812792
81	9.004534994	11.26371966	1	0	0	1	1	>7.4	>7.4	25-<30	0-0.5	>300	college or above	0	Yes	1955_65	>40 yrs	Married	0	90.46109798	56.40979466	0.010812792
82	1.063770616	1.233209466	1	0	0	1	0	<2.5	<2.5	20-<25	0	100-300	Associate Degree	0	No	1955_65	>40 yrs	Married	1
82	1.063770616	1.233209466	1	0	0	1	0	<2.5	<2.5	25-<30	0	100-300	Associate Degree	0	No	1955_65	>40 yrs	Married	1
82	1.063770616	1.233209466	1	0	0	0	1	<2.5	<2.5	30 plu	0	100-300	Associate Degree	0	Yes	1955_65	>40 yrs	Married	1
83	1.29318949	1.46262834	1	0	0	1	0	<2.5	<2.5	25-<30	0-0.5	>300	college or above	0	No	1955_65	>40 yrs	Married	1	11.01058902	7.389268802	0.004509795
83	1.29318949	1.46262834	1	0	0	1	1	<2.5	<2.5	25-<30	0-0.5	>300	college or above	0	Yes	1955_65	>40 yrs	Married	1	11.01058902	7.389268802	0.004509795
83	1.29318949	1.46262834	1	0	0	1	1	<2.5	<2.5	30 plu	0-0.5	>300	college or above	0	Yes	1955_65	>40 yrs	Married	1	11.01058902	7.389268802	0.004509795
83	1.29318949	1.46262834	1	0	0	1	1	<2.5	<2.5	30 plu	0-0.5	>300	college or above	0	Yes	1955_65	>40 yrs	Married	1	11.01058902	7.389268802	0.004509795
84	2.629006599	2.798445449	1	0	0	1	1	2.5-7.4	2.5-7.4	25-<30	0-0.5	100-300	college or above	0	Yes	1965_80	30-40 yrs	Married	1	10.3485019	7.80382047	0.009738842
84	2.629006599	2.798445449	1	0	0	1	1	2.5-7.4	2.5-7.4	30 plu	0-0.5	100-300	college or above	0	Yes	1965_80	30-40 yrs	Married	1	10.3485019	7.80382047	0.009738842
85	0.598269111	6.754547327	1	0	0	0	0	2.5-7.4	<2.5	25-<30	0-0.5	100-300	college or above	0	No	1965_80	30-40 yrs	Married	0	24.39871012	3.970482383	0.014770294
85	0.598269111	6.754547327	1	0	0	0	0	2.5-7.4	<2.5	30 plu	0	<100	college or above	0	No	1965_80	30-40 yrs	Married	0	24.39871012	3.970482383	0.014770294
86	1.146396825	2.727826091	1	0	0	0	1	2.5-7.4	<2.5	14-<20	0-0.5	>300	High school and less	0	Yes	1955_65	>40 yrs	Married	1	18.9131165	7.573419742	0.003601603
86	1.146396825	2.727826091	1	1	0		1	2.5-7.4	<2.5	14-<20	>0.5	>300	High school and less	0	Yes	1955_65	>40 yrs	Married	1	18.9131165	7.573419742	0.003601603
87	0.955899225	2.198450792	1	0	0	1	1	<2.5	<2.5	25-<30	>0.5	>300	college or above	0	Yes	1965_80	30-40 yrs	Married	1	15.8287724	7.549837766	0.020840039
87	0.955899225	2.198450792	1	0	0	1	1	<2.5	<2.5	30 plu	0-0.5	>300	college or above	0	Yes	1965_80	30-40 yrs	Married	1	15.8287724	7.549837766	0.020840039
87	0.955899225	2.198450792	1	0	0	1	1	<2.5	<2.5	30 plu	0-0.5	>300	college or above	1	Yes	1965_80	30-40 yrs	Married	1	15.8287724	7.549837766	0.020840039
88	1.292201356	2.534752923	1	0	1	1	0	2.5-7.4	<2.5	20-<25	>0.5	>300	college or above	1	No	1965_80	30-40 yrs	Married	0	14.83404328	7.261116924	0.024626346
88	1.292201356	2.534752923	1	0	1	1	0	2.5-7.4	<2.5	25-<30	0-0.5	>300	college or above	1	No	1965_80	30-40 yrs	Married	0	14.83404328	7.261116924	0.024626346
88	1.292201356	2.534752923	1	0	0	1	0	2.5-7.4	<2.5	25-<30	>0.5	>300	college or above	1	No	1965_80	30-40 yrs	Married	0	14.83404328	7.261116924	0.024626346
89	2.109732168	1.996772935	0	1	0	1	2	<2.5	<2.5	20-<25	0-0.5	100-300	Associate Degree		Yes	1965_80	20-25 yrs	Married	1
90	0	2.185767364	1	0	0	1	0	<2.5	<2.5	14-<20	0	<100	High school and less	0	No	1955_65	30-40 yrs	Married	0	11.77650719	3.221705002	0.006623808
90	0	2.185767364	1	0	0	1	1	<2.5	<2.5	25-<30	0	<100	High school and less	0	Yes	1955_65	30-40 yrs	Married	0	11.77650719	3.221705002	0.006623808
90	0	2.185767364	1	0	0	1	1	<2.5	<2.5	25-<30	0	<100	High school and less	0	Yes	1955_65	30-40 yrs	Married	0	11.77650719	3.221705002	0.006623808
91	0.679375712	1.357131112	1	1	0	0	0	<2.5	<2.5	14-<20	>0.5	<100	Associate Degree	0	No	1965_80	25-30 yrs	Single	0	5.814589355	5.382537688	0.045407836
91	0.679375712	1.357131112	1	1	0	0	0	<2.5	<2.5	20-<25	>0.5	<100	Associate Degree	0	No	1965_80	25-30 yrs	Single	0	5.814589355	5.382537688	0.045407836
92	2.083295374	0.10650879	1	0	0	1	0	<2.5	<2.5	25-<30	0	100-300	college or above	0	No	1955_65	>40 yrs	Married	1
92	2.083295374	0.10650879	1	0	0	1	0	<2.5	<2.5	30 plu	0	<100	college or above	0	No	1955_65	>40 yrs	Married	1
93	0	1.544259425	1	0	0	1	0	<2.5	<2.5	25-<30	0-0.5	100-300	college or above	0	No	1955_65	>40 yrs	Married	1	16.2075145	1.125296173	0.011756333
93	0	1.544259425	1	0	0	1	0	<2.5	<2.5	25-<30	0	<100	college or above	0	No	1955_65	>40 yrs	Married	1	16.2075145	1.125296173	0.011756333
93	0	1.544259425	1	0	0	1	0	<2.5	<2.5	30 plu	0-0.5	<100	college or above	0	No	1955_65	>40 yrs	Married	1	16.2075145	1.125296173	0.011756333
93	0	1.544259425	1	0	0	1	1	<2.5	<2.5	30 plu	0-0.5	<100	college or above	0	Yes	1955_65	>40 yrs	Married	1	16.2075145	1.125296173	0.011756333
93	0	1.544259425	1	0	0	1	1	<2.5	<2.5	30 plu	0-0.5	<100	college or above	0	Yes	1955_65	>40 yrs	Married	1	16.2075145	1.125296173	0.011756333
94	0	2.480270543	0	1	1	1	1	<2.5	<2.5	30 plu	0-0.5	<100	college or above	0	Yes	1965_80	30-40 yrs	Married	1	14.21079563	2.183427428	0.019504043
95	2.444177632	1.145146449	1	0	0	1	1	<2.5	<2.5	25-<30	0	<100	college or above	1	Yes	1965_80	30-40 yrs	Married	0	11.66471293	9.118082465	0.017006176
95	2.444177632	1.145146449	1	0	0	0	1	<2.5	<2.5	30 plu	0-0.5	<100	college or above	0	Yes	1965_80	30-40 yrs	Married	0	11.66471293	9.118082465	0.017006176
96	0	0	1	0	1	0	0	<2.5	<2.5	14-<20	0-0.5	100-300	college or above	0	No	1950_54	>40 yrs	Others	0	20.44413563	5.043031999	0.006438127
96	0	0	1	0	1	0	0	<2.5	<2.5	14-<20	0	100-300	college or above	0	No	1950_54	>40 yrs	Others	0	20.44413563	5.043031999	0.006438127
96	0	0	1	1	1	0	1	<2.5	<2.5	25-<30	>0.5	<100	college or above	1	Yes	1950_54	>40 yrs	Others	0	20.44413563	5.043031999	0.006438127
96	0	0	1	1	1	0	1	<2.5	<2.5	25-<30	>0.5	<100	college or above	1	Yes	1950_54	>40 yrs	Others	0	20.44413563	5.043031999	0.006438127
96	0	0	1	1	0	0	2	<2.5	<2.5	30 plu	0-0.5	<100	college or above	1	Yes	1950_54	>40 yrs	Others	0	20.44413563	5.043031999	0.006438127
97	0.89608074	2.08215269	0	0	0	1	2	<2.5	<2.5	30 plu	>0.5	100-300	college or above		Yes	1965_80	30-40 yrs	Married	0	16.53600244	5.658002968	0.019888351
98	1.385328788	2.571400738	1	1	1	1	0	2.5-7.4	<2.5	20-<25	>0.5	100-300	Associate Degree	0	No	1965_80	30-40 yrs	Married	0	14.92698223	6.292575735	0.033222602
98	1.385328788	2.571400738	1	0	0	1	0	2.5-7.4	<2.5	25-<30	0	100-300	Associate Degree	0	No	1965_80	30-40 yrs	Married	0	14.92698223	6.292575735	0.033222602
99	0	3.506412201	1	0	0	1	0	2.5-7.4	<2.5	25-<30	0-0.5	<100	Associate Degree	0	No	1950_54	>40 yrs	Married	0
99	0	3.506412201	1	0	0	1	1	2.5-7.4	<2.5	30 plu	0-0.5	<100	Associate Degree	1	Yes	1950_54	>40 yrs	Married	0
99	0	3.506412201	1	0	0	1	1	2.5-7.4	<2.5	30 plu	0-0.5	<100	Associate Degree	1	Yes	1950_54	>40 yrs	Married	0
100	0.349435228	0.801272161	1	0	1	0	1	<2.5	<2.5	20-<25	0-0.5	<100	Associate Degree	0	Yes	1965_80	30-40 yrs	Married	0	7.815825415	-3.002041302	0.022103396
100	0.349435228	0.801272161	1	0	0	1	1	<2.5	<2.5	25-<30	0-0.5	100-300	Associate Degree	1	Yes	1965_80	30-40 yrs	Married	0	7.815825415	-3.002041302	0.022103396
101	1.938113572	5.270410955	1	0	0	1	0	2.5-7.4	<2.5	30 plu	0-0.5	>300	college or above	0	No	1955_65	>40 yrs	Married	0
101	1.938113572	5.270410955	1	0	0	1	0	2.5-7.4	<2.5	30 plu	0-0.5	>300	college or above	1	No	1955_65	>40 yrs	Married	0
101	1.938113572	5.270410955	1	0	0	1	1	2.5-7.4	<2.5	30 plu	0-0.5	>300	college or above	1	Yes	1955_65	>40 yrs	Married	0
102	0.32172217	0.208762937	1	1	0	1	0	<2.5	<2.5	20-<25	>0.5	100-300	Associate Degree	1	No	1965_80	20-25 yrs	Married	1
103	0.124488456	2.891989673	1	1	1	1	1	2.5-7.4	<2.5	20-<25	>0.5	<100	High school and less	1	Yes	1965_80	30-40 yrs	Married	0
104	0	2.554708856	1	0	0	1	0	2.5-7.4	<2.5	20-<25	0	>300	college or above	0	No	1955_65	>40 yrs	Married	0	17.64877468	0.697390619	0.004820321
104	0	2.554708856	1	0	0	1	0	2.5-7.4	<2.5	25-<30	0	>300	college or above	0	No	1955_65	>40 yrs	Married	0	17.64877468	0.697390619	0.004820321
105	0	2.983583516	1	0	0	1	1	2.5-7.4	<2.5	30 plu	0	<100	college or above	0	Yes	1955_65	30-40 yrs	Married	0
105	0	2.983583516	1	0	0	1	1	2.5-7.4	<2.5	30 plu	0	<100	college or above	0	Yes	1955_65	30-40 yrs	Married	0
105	0	2.983583516	1	0	0	1	1	2.5-7.4	<2.5	30 plu	0	<100	college or above	0	Yes	1955_65	30-40 yrs	Married	0
105	0	2.983583516	1	0	0	1	1	2.5-7.4	<2.5	30 plu	0	<100	college or above	0	Yes	1955_65	30-40 yrs	Married	0
105	0	2.983583516	1	0	0	1	1	2.5-7.4	<2.5	30 plu	0	<100	college or above	0	Yes	1955_65	30-40 yrs	Married	0
106	0.07161694	4.194628956	1	0	1	0	0	2.5-7.4	<2.5	20-<25	0-0.5	>300	Associate Degree	0	No	1965_80	30-40 yrs	Married	0
106	0.07161694	4.194628956	1	0	1	0	0	2.5-7.4	<2.5	20-<25	0-0.5	>300	Associate Degree	0	No	1965_80	30-40 yrs	Married	0
107	0	2.862366101	1	0	1	1	1	2.5-7.4	<2.5	25-<30	0	100-300	High school and less	1	Yes	1955_65	30-40 yrs	Married	0	19.96150315	3.374932896	0.014614563
107	0	2.862366101	1	0	1	1	1	2.5-7.4	<2.5	30 plu	0	<100	High school and less	1	Yes	1955_65	30-40 yrs	Married	0	19.96150315	3.374932896	0.014614563
107	0	2.862366101	1	0	1	1	1	2.5-7.4	<2.5	30 plu	0	<100	High school and less	1	Yes	1955_65	30-40 yrs	Married	0	19.96150315	3.374932896	0.014614563
108	22.30594364	15.02007309	1	0	0	0	1	>7.4	>7.4	20-<25	>0.5	<100	college or above	1	Yes	1950_54	>40 yrs	Others	0
109	22.45799514	15.17212459	1	0	0	1	1	>7.4	>7.4	25-<30	0	<100	college or above	1	Yes	1950_54	>40 yrs	Others	0
109	22.45799514	15.17212459	1	0	0	1	1	>7.4	>7.4	30 plu	0	<100	college or above	1	Yes	1950_54	>40 yrs	Others	0
110	0	6.107103982	1	0	0	1	0	2.5-7.4	<2.5	14-<20	0	<100	Associate Degree	0	No	1950_54	>40 yrs	Married	0
110	0	6.107103982	1	0	0	1	1	2.5-7.4	<2.5	20-<25	0-0.5	<100	Associate Degree	0	Yes	1950_54	>40 yrs	Married	0
